# Supplementary material for: Abscisic Acid Mediates Drought-Enhanced Rhizosheath Formation in Tomato
Source: Front Plant Sci. 2021 Jul 23;12:658787. doi: 10.3389/fpls.2021.658787 (PMC8378331; doi:10.3389/fpls.2021.658787)
Supplement: Supplementary Figure 1 — Rhizosheath formation of (A) notabilis and (B) wild-type plants growing under drying stress conditions; and (C) notabilis and (D) wild-type plants growing under well-watered conditions, (E) root hair analysis as determined using the Image J software, and (F) root length as determined by the WinRhizo program. [file Data_Sheet_1.ZIP]

Archive with 3 entries (3 files):
- Supplementary  Files/Dataset 1.xlsx
- Supplementary  Files/Dataset 2.xlsx
- Supplementary  Files/Frontiers Supplementary_Material.doc
