# Supplementary material for: Abscisic Acid Mediates Drought-Enhanced Rhizosheath Formation in Tomato
Source: Front Plant Sci. 2021 Jul 23;12:658787. doi: 10.3389/fpls.2021.658787 (PMC8378331; doi:10.3389/fpls.2021.658787)
Supplement: Supplementary Figure 1 — Rhizosheath formation of (A) notabilis and (B) wild-type plants growing under drying stress conditions; and (C) notabilis and (D) wild-type plants growing under well-watered conditions, (E) root hair analysis as determined using the Image J software, and (F) root length as determined by the WinRhizo program. [file Data_Sheet_1.ZIP › Supplementary Files/Dataset 1.xlsx]

## Sheet: GO 40 response to abscisic acid
Gene ID	NCBI gene ID	Gene Symbol	log2 (DSnot/DSWT)	FC	Qvalue (DSWT-vs-DSnot)	GeneBank Desc	InterPro Desc	GO_P Term
101260353	LOC101260353	Lyk14	-5.85801	58.001	7.78e-08	lysM domain receptor-like kinase	IPR000719///Protein kinase domain+++IPR001245///Serine-threonine/tyrosine-protein kinase, catalytic domain+++IPR008271///Serine/threonine-protein kinase, active site+++IPR011009///Protein kinase-like domain superfamily+++IPR017441///Protein kinase, ATP binding site+++IPR018392///LysM domain+++IPR036779///LysM domain superfamily	GO:0006952///defense response+++GO:0009737///response to abscisic acid+++GO:0009738///abscisic acid-activated signaling pathway+++GO:0009789///positive regulation of abscisic acid-activated signaling pathway+++GO:0031348///negative regulation of defense response+++GO:0045087///innate immune response+++GO:0050832///defense response to fungus
101250281	LOC101250281	LOC101250281	-4.85801	29.0005	0.000261	AP2-like ethylene-responsive transcription factor At1g16060	IPR001471///AP2/ERF domain+++IPR016177///DNA-binding domain superfamily+++IPR036955///AP2/ERF domain superfamily	GO:0009414///response to water deprivation+++GO:0009651///response to salt stress+++GO:0009737///response to abscisic acid+++GO:0009873///ethylene-activated signaling pathway+++GO:0010187///negative regulation of seed germination+++GO:0040008///regulation of growth+++GO:0045723///positive regulation of fatty acid biosynthetic process+++GO:1901959///positive regulation of cutin biosynthetic process
101244003	LOC101244003	LOC101244003	-3.46965	11.0782	6.45e-213	probable protein phosphatase 2C 24	IPR000222///PPM-type phosphatase, divalent cation binding+++IPR001932///PPM-type phosphatase domain+++IPR015655///Protein phosphatase 2C family+++IPR036457///PPM-type phosphatase domain superfamily	GO:0009409///response to cold+++GO:0009414///response to water deprivation+++GO:0009737///response to abscisic acid+++GO:0009738///abscisic acid-activated signaling pathway+++GO:0009788///negative regulation of abscisic acid-activated signaling pathway+++GO:0010119///regulation of stomatal movement+++GO:0010360///negative regulation of anion channel activity
100136887	LOC100136887	CYP707A1	-3.39406	10.5127	1.1e-16	abscisic acid 8'-hydroxylase CYP707A1	IPR001128///Cytochrome P450+++IPR002401///Cytochrome P450, E-class, group I+++IPR017972///Cytochrome P450, conserved site+++IPR036396///Cytochrome P450 superfamily	GO:0009414///response to water deprivation+++GO:0009733///response to auxin+++GO:0009737///response to abscisic acid+++GO:0009856///pollination+++GO:0016125///sterol metabolic process+++GO:0046345///abscisic acid catabolic process+++GO:0055114///oxidation-reduction process
544056	LOC544056	TAS14	-3.27679	9.69197	0	TAS14 peptide (AA 1-130)	IPR000167///Dehydrin+++IPR030513///Dehydrin, conserved site	GO:0009414///response to water deprivation+++GO:0009415///response to water+++GO:0009631///cold acclimation+++GO:0009737///response to abscisic acid
101266908	LOC101266908	LOC101266908	-3.2488	9.50572	1.65e-21	low-temperature-induced 65 kDa protein-like	IPR012418///CAP160+++IPR037491///Low-temperature-induced 78kDa/65kDa	GO:0009409///response to cold+++GO:0009414///response to water deprivation+++GO:0009651///response to salt stress+++GO:0009737///response to abscisic acid+++GO:0009738///abscisic acid-activated signaling pathway+++GO:0010150///leaf senescence
101246870	LOC101246870	FBA1	-2.5152	5.71677	3.36e-47	fructose-bisphosphate aldolase 1	IPR000741///Fructose-bisphosphate aldolase, class-I+++IPR013785///Aldolase-type TIM barrel+++IPR029768///Fructose-bisphosphate aldolase class-I active site	GO:0006094///gluconeogenesis+++GO:0006096///glycolytic process+++GO:0009737///response to abscisic acid+++GO:0046686///response to cadmium ion
101248072	LOC101248072	LOC101248072	-2.31208	4.96599	4.44e-111	desiccation-related protein clone PCC27-04	IPR000167///Dehydrin+++IPR030513///Dehydrin, conserved site	GO:0009414///response to water deprivation+++GO:0009631///cold acclimation+++GO:0009737///response to abscisic acid
101263630	LOC101263630	LOC101263630	-2.29641	4.91233	4.1e-31	homeobox-leucine zipper protein ATHB-7-like	IPR000047///Helix-turn-helix motif+++IPR001356///Homeobox domain+++IPR003106///Leucine zipper, homeobox-associated+++IPR009057///Homeobox-like domain superfamily+++IPR017970///Homeobox, conserved site	GO:0009414///response to water deprivation+++GO:0009737///response to abscisic acid+++GO:0045893///positive regulation of transcription, DNA-templated
101249787	LOC101249787	FBA2	-2.18244	4.53921	3.08e-13	fructose-bisphosphate aldolase	IPR000741///Fructose-bisphosphate aldolase, class-I+++IPR013785///Aldolase-type TIM barrel+++IPR029768///Fructose-bisphosphate aldolase class-I active site	GO:0006094///gluconeogenesis+++GO:0006096///glycolytic process+++GO:0009737///response to abscisic acid+++GO:0046686///response to cadmium ion
543526	LOC543526	JA2	-2.18231	4.53881	0	jasmonic acid 2	IPR003441///NAC domain+++IPR036093///NAC domain superfamily	GO:0006355///regulation of transcription, DNA-templated+++GO:0009414///response to water deprivation+++GO:0009737///response to abscisic acid+++GO:0045893///positive regulation of transcription, DNA-templated
101256861	LOC101256861	LOC101256861	-2.17159	4.50521	1.46e-200	gibberellin-regulated protein 10	IPR003854///Gibberellin regulated protein	GO:0009651///response to salt stress+++GO:0009737///response to abscisic acid+++GO:0009739///response to gibberellin+++GO:0009740///gibberellic acid mediated signaling pathway+++GO:2000377///regulation of reactive oxygen species metabolic process
101254720	LOC101254720	LOC101254720	-2.1225	4.35448	0	abscisic acid 8'-hydroxylase 3	IPR001128///Cytochrome P450+++IPR002401///Cytochrome P450, E-class, group I+++IPR017972///Cytochrome P450, conserved site+++IPR036396///Cytochrome P450 superfamily	GO:0009414///response to water deprivation+++GO:0009687///abscisic acid metabolic process+++GO:0009737///response to abscisic acid+++GO:0009835///fruit ripening+++GO:0016125///sterol metabolic process+++GO:0046345///abscisic acid catabolic process+++GO:0055114///oxidation-reduction process
101256424	LOC101256424	MYB49	-2.09198	4.26332	4.35e-38	R2R3MYB transcription factor 49	IPR001005///SANT/Myb domain+++IPR009057///Homeobox-like domain superfamily+++IPR015495///Myb-like transcription factor+++IPR017930///Myb domain	GO:0006355///regulation of transcription, DNA-templated+++GO:0006952///defense response+++GO:0006970///response to osmotic stress+++GO:0009611///response to wounding+++GO:0009651///response to salt stress+++GO:0009737///response to abscisic acid+++GO:0030154///cell differentiation
101257156	LOC101257156	LOC101257156	-1.79814	3.4777	5.51e-27	crocetin glucosyltransferase, chloroplastic	IPR002213///UDP-glucuronosyl/UDP-glucosyltransferase+++IPR035595///UDP-glycosyltransferase family, conserved site	GO:0009737///response to abscisic acid+++GO:0009738///abscisic acid-activated signaling pathway+++GO:0009787///regulation of abscisic acid-activated signaling pathway+++GO:0009835///fruit ripening+++GO:0009845///seed germination+++GO:0080148///negative regulation of response to water deprivation
101250923	LOC101250923	LOC101250923	-1.77397	3.41995	2.17e-147	EID1-like F-box protein 3	IPR040267///No_INFO	GO:0006970///response to osmotic stress+++GO:0009414///response to water deprivation+++GO:0009651///response to salt stress+++GO:0009737///response to abscisic acid+++GO:0009738///abscisic acid-activated signaling pathway+++GO:0010029///regulation of seed germination+++GO:0010228///vegetative to reproductive phase transition of meristem
101245037	LOC101245037	LOC101245037	-1.55786	2.94416	1.02e-58	homeobox-leucine zipper protein ATHB-7	IPR000047///Helix-turn-helix motif+++IPR001356///Homeobox domain+++IPR003106///Leucine zipper, homeobox-associated+++IPR009057///Homeobox-like domain superfamily+++IPR017970///Homeobox, conserved site	GO:0009414///response to water deprivation+++GO:0009737///response to abscisic acid+++GO:0045893///positive regulation of transcription, DNA-templated
101250764	LOC101250764	LOC101250764	-1.53608	2.90005	1.6e-67	transcription factor MYB74	IPR001005///SANT/Myb domain+++IPR009057///Homeobox-like domain superfamily+++IPR015495///Myb-like transcription factor+++IPR017930///Myb domain	GO:0006355///regulation of transcription, DNA-templated+++GO:0006952///defense response+++GO:0006970///response to osmotic stress+++GO:0009611///response to wounding+++GO:0009651///response to salt stress+++GO:0009737///response to abscisic acid+++GO:0030154///cell differentiation
101254884	LOC101254884	LOC101254884	1.47532	2.78045	6.65e-74	zinc finger protein ZAT10-like	IPR013087///Zinc finger C2H2-type+++IPR036236///Zinc finger C2H2 superfamily	GO:0006979///response to oxidative stress+++GO:0009409///response to cold+++GO:0009414///response to water deprivation+++GO:0009611///response to wounding+++GO:0009644///response to high light intensity+++GO:0009651///response to salt stress+++GO:0009737///response to abscisic acid+++GO:0010117///photoprotection+++GO:0010200///response to chitin+++GO:0015979///photosynthesis+++GO:0035264///multic…
101250569	LOC101250569	LOC101250569	1.46549	2.76157	7.75e-22	mitogen-activated protein kinase kinase kinase 17-like	IPR000719///Protein kinase domain+++IPR008271///Serine/threonine-protein kinase, active site+++IPR011009///Protein kinase-like domain superfamily+++IPR017441///Protein kinase, ATP binding site	GO:0006970///response to osmotic stress+++GO:0009737///response to abscisic acid+++GO:0009738///abscisic acid-activated signaling pathway+++GO:0023014///signal transduction by protein phosphorylation+++GO:0031098///stress-activated protein kinase signaling cascade+++GO:0032147///activation of protein kinase activity
101249694	LOC101249694	LOC101249694	1.44981	2.73172	7.41e-291	patatin-like protein 3	IPR002641///Patatin-like phospholipase domain+++IPR016035///Acyl transferase/acyl hydrolase/lysophospholipase	GO:0006952///defense response+++GO:0009737///response to abscisic acid+++GO:0016042///lipid catabolic process
101251195	LOC101251195	LOC101251195	-1.42505	2.68523	1.76e-51	EID1-like F-box protein 3	IPR040267///No_INFO	GO:0006970///response to osmotic stress+++GO:0009414///response to water deprivation+++GO:0009651///response to salt stress+++GO:0009737///response to abscisic acid+++GO:0009738///abscisic acid-activated signaling pathway+++GO:0010029///regulation of seed germination+++GO:0010228///vegetative to reproductive phase transition of meristem
101252700	LOC101252700	LOC101252700	-1.38142	2.60525	8.16e-24	transcription factor MYB41-like	IPR001005///SANT/Myb domain+++IPR009057///Homeobox-like domain superfamily+++IPR015495///Myb-like transcription factor+++IPR017930///Myb domain	GO:0006355///regulation of transcription, DNA-templated+++GO:0006952///defense response+++GO:0006970///response to osmotic stress+++GO:0009611///response to wounding+++GO:0009651///response to salt stress+++GO:0009737///response to abscisic acid+++GO:0030154///cell differentiation
101258038	LOC101258038	LOC101258038	-1.37577	2.59506	5.57e-31	NDR1/HIN1-like protein 6	IPR004864///Late embryogenesis abundant protein, LEA_2 subgroup	GO:0006970///response to osmotic stress+++GO:0009737///response to abscisic acid+++GO:0009738///abscisic acid-activated signaling pathway+++GO:0010116///positive regulation of abscisic acid biosynthetic process+++GO:1902074///response to salt
101248880	LOC101248880	LOC101248880	-1.35596	2.55967	6.05e-12	transcription factor MYB24-like	IPR001005///SANT/Myb domain+++IPR009057///Homeobox-like domain superfamily+++IPR015495///Myb-like transcription factor+++IPR017930///Myb domain	GO:0009409///response to cold+++GO:0009651///response to salt stress+++GO:0009737///response to abscisic acid+++GO:0009751///response to salicylic acid+++GO:0045893///positive regulation of transcription, DNA-templated+++GO:0046686///response to cadmium ion+++GO:1901002///positive regulation of response to salt stress+++GO:1902584///positive regulation of response to water deprivation
101266069	LOC101266069	LOC101266069	-1.35551	2.55887	3.21e-06	protein NRT1/ PTR FAMILY 5.2-like	IPR000109///Proton-dependent oligopeptide transporter family+++IPR036259///MFS transporter superfamily	GO:0009611///response to wounding+++GO:0009737///response to abscisic acid+++GO:0009751///response to salicylic acid+++GO:0009753///response to jasmonic acid+++GO:0042538///hyperosmotic salinity response+++GO:0042742///defense response to bacterium+++GO:0042938///dipeptide transport+++GO:0042939///tripeptide transport+++GO:0043201///response to leucine+++GO:0080052///response to histidine+++GO:00…
109118982	LOC109118982	LOC109118982	1.35496	2.5579	4.5e-06	extensin-3-like	IPR006706///Extensin domain	GO:0009611///response to wounding+++GO:0009664///plant-type cell wall organization+++GO:0009737///response to abscisic acid+++GO:0009751///response to salicylic acid+++GO:0009753///response to jasmonic acid
101257461	LOC101257461	LOC101257461	-1.33245	2.5183	3.07e-24	transcription factor MYB53-like	IPR001005///SANT/Myb domain+++IPR009057///Homeobox-like domain superfamily+++IPR015495///Myb-like transcription factor+++IPR017930///Myb domain	GO:0009733///response to auxin+++GO:0009737///response to abscisic acid+++GO:0009751///response to salicylic acid+++GO:0030154///cell differentiation+++GO:0040008///regulation of growth+++GO:0071365///cellular response to auxin stimulus+++GO:1901332///negative regulation of lateral root development
101244852	LOC101244852	LOC101244852	1.33139	2.51644	8.22e-113	transcription factor MYB108-like	IPR001005///SANT/Myb domain+++IPR009057///Homeobox-like domain superfamily+++IPR015495///Myb-like transcription factor+++IPR017930///Myb domain	GO:0006952///defense response+++GO:0009620///response to fungus+++GO:0009651///response to salt stress+++GO:0009723///response to ethylene+++GO:0009737///response to abscisic acid+++GO:0009753///response to jasmonic acid
101249443	LOC101249443	LOC101249443	1.32899	2.51227	6.98e-31	uncharacterized LOC101249443	IPR007650///Zf-FLZ domain	GO:0009737///response to abscisic acid+++GO:0009744///response to sucrose+++GO:0009749///response to glucose+++GO:0034097///response to cytokine+++GO:0042594///response to starvation+++GO:1902074///response to salt+++GO:1905582///response to mannose
101256572	LOC101256572	LOC101256572	1.17512	2.25811	4.25e-28	uncharacterized LOC101256572	IPR013087///Zinc finger C2H2-type+++IPR036236///Zinc finger C2H2 superfamily	GO:0006979///response to oxidative stress+++GO:0009409///response to cold+++GO:0009414///response to water deprivation+++GO:0009611///response to wounding+++GO:0009644///response to high light intensity+++GO:0009651///response to salt stress+++GO:0009737///response to abscisic acid+++GO:0010117///photoprotection+++GO:0010200///response to chitin+++GO:0015979///photosynthesis+++GO:0035264///multic…
101255274	LOC101255274	LOC101255274	1.17203	2.25329	1.51e-11	crocetin glucosyltransferase, chloroplastic-like	IPR002213///UDP-glucuronosyl/UDP-glucosyltransferase+++IPR035595///UDP-glycosyltransferase family, conserved site	GO:0009737///response to abscisic acid+++GO:0009738///abscisic acid-activated signaling pathway+++GO:0009787///regulation of abscisic acid-activated signaling pathway+++GO:0009835///fruit ripening+++GO:0009845///seed germination+++GO:0080148///negative regulation of response to water deprivation
101263789	LOC101263789	LOC101263789	1.16254	2.23851	8.65e-20	transcription factor MYB36-like	IPR001005///SANT/Myb domain+++IPR009057///Homeobox-like domain superfamily+++IPR015495///Myb-like transcription factor+++IPR017930///Myb domain	GO:0007275///multicellular organism development+++GO:0009737///response to abscisic acid+++GO:0009739///response to gibberellin+++GO:0009751///response to salicylic acid+++GO:0009753///response to jasmonic acid+++GO:0009785///blue light signaling pathway+++GO:0030154///cell differentiation
101250853	LOC101250853	FBA3	-1.11953	2.17275	3.41e-104	fructose-bisphosphate aldolase	IPR000741///Fructose-bisphosphate aldolase, class-I+++IPR013785///Aldolase-type TIM barrel+++IPR029768///Fructose-bisphosphate aldolase class-I active site	GO:0006094///gluconeogenesis+++GO:0006096///glycolytic process+++GO:0009737///response to abscisic acid+++GO:0046686///response to cadmium ion
101251784	LOC101251784	LOC101251784	1.08953	2.12804	0.000477	transcription factor MYB30	IPR001005///SANT/Myb domain+++IPR009057///Homeobox-like domain superfamily+++IPR015495///Myb-like transcription factor+++IPR017930///Myb domain	GO:0006355///regulation of transcription, DNA-templated+++GO:0006952///defense response+++GO:0006970///response to osmotic stress+++GO:0009611///response to wounding+++GO:0009651///response to salt stress+++GO:0009737///response to abscisic acid+++GO:0030154///cell differentiation
101261941	LOC101261941	LOC101261941	1.08736	2.12485	3.46e-43	transcription factor MYBS3-like	IPR001005///SANT/Myb domain+++IPR001878///Zinc finger, CCHC-type+++IPR006447///Myb domain, plants+++IPR009057///Homeobox-like domain superfamily+++IPR017930///Myb domain	GO:0000122///negative regulation of transcription by RNA polymerase II+++GO:0006355///regulation of transcription, DNA-templated+++GO:0009646///response to absence of light+++GO:0009651///response to salt stress+++GO:0009723///response to ethylene+++GO:0009733///response to auxin+++GO:0009737///response to abscisic acid+++GO:0009739///response to gibberellin+++GO:0009744///response to sucrose+++G…
101251084	LOC101251084	ERF84	-1.07684	2.1094	1.56e-57	ethylene-responsive transcription factor ERF84	IPR001471///AP2/ERF domain+++IPR016177///DNA-binding domain superfamily+++IPR036955///AP2/ERF domain superfamily	GO:0006970///response to osmotic stress+++GO:0009737///response to abscisic acid+++GO:0009738///abscisic acid-activated signaling pathway+++GO:0009749///response to glucose+++GO:0009788///negative regulation of abscisic acid-activated signaling pathway+++GO:0009873///ethylene-activated signaling pathway+++GO:0050832///defense response to fungus+++GO:1902074///response to salt
101267581	LOC101267581	LOC101267581	1.06596	2.09356	0.000177	transcription factor MYBS3	IPR001005///SANT/Myb domain+++IPR006447///Myb domain, plants+++IPR009057///Homeobox-like domain superfamily+++IPR017930///Myb domain	GO:0000122///negative regulation of transcription by RNA polymerase II+++GO:0009646///response to absence of light+++GO:0009651///response to salt stress+++GO:0009723///response to ethylene+++GO:0009733///response to auxin+++GO:0009737///response to abscisic acid+++GO:0009739///response to gibberellin+++GO:0009744///response to sucrose+++GO:0009751///response to salicylic acid+++GO:0009753///resp…
101266471	LOC101266471	LOC101266471	1.06096	2.08631	1.68e-30	mitogen-activated protein kinase kinase kinase 17-like	IPR000719///Protein kinase domain+++IPR008271///Serine/threonine-protein kinase, active site+++IPR011009///Protein kinase-like domain superfamily+++IPR017441///Protein kinase, ATP binding site	GO:0006970///response to osmotic stress+++GO:0009737///response to abscisic acid+++GO:0009738///abscisic acid-activated signaling pathway+++GO:0023014///signal transduction by protein phosphorylation+++GO:0031098///stress-activated protein kinase signaling cascade+++GO:0032147///activation of protein kinase activity
101252786	LOC101252786	LOC101252786	1.04888	2.06893	1.36e-06	NAC domain-containing protein 30-like	IPR003441///NAC domain+++IPR036093///NAC domain superfamily	GO:0006355///regulation of transcription, DNA-templated+++GO:0007275///multicellular organism development+++GO:0009620///response to fungus+++GO:0009733///response to auxin+++GO:0009735///response to cytokinin+++GO:0009737///response to abscisic acid+++GO:0009741///response to brassinosteroid+++GO:0010089///xylem development+++GO:0010628///positive regulation of gene expression+++GO:0045491///xyl…
