# Supplementary material for: Abscisic Acid Mediates Drought-Enhanced Rhizosheath Formation in Tomato
Source: Front Plant Sci. 2021 Jul 23;12:658787. doi: 10.3389/fpls.2021.658787 (PMC8378331; doi:10.3389/fpls.2021.658787)
Supplement: Supplementary Figure 1 — Rhizosheath formation of (A) notabilis and (B) wild-type plants growing under drying stress conditions; and (C) notabilis and (D) wild-type plants growing under well-watered conditions, (E) root hair analysis as determined using the Image J software, and (F) root length as determined by the WinRhizo program. [file Data_Sheet_1.ZIP › Supplementary Files/Dataset 2.xlsx]

## Sheet: Sheet1
Gene ID	NCBI gene ID	log2 (DSnot/DSWT)	FC	Qvalue (DSWT-vs-DSnot)	GeneBank Desc	InterPro Desc	GO_P Term
101260353	Lyk14	-5.85801	58.001	7.78e-08	lysM domain receptor-like kinase	IPR000719///Protein kinase domain+++IPR001245///Serine-threonine/tyrosine-protein kinase, catalytic domain+++IPR008271///Serine/threonine-protein kinase, active site+++IPR011009///Protein kinase-like domain superfamily+++IPR017441///Protein kinase, ATP binding site+++IPR018392///LysM domain+++IPR036779///LysM domain superfamily	GO:0006952///defense response+++GO:0009737///response to abscisic acid+++GO:0009738///abscisic acid-activated signaling pathway+++GO:0009789///positive regulation of abscisic acid-activated signaling pathway+++GO:0031348///negative regulation of defense response+++GO:0045087///innate immune response+++GO:0050832///defense response to fungus
101262930	LOC101262930	-4.85801	29.0005	0.000261	defensin-like protein	IPR003614///Knottin, scorpion toxin-like+++IPR008176///Defensin, plant+++IPR036574///Knottin, scorpion toxin-like superfamily	GO:0006952///defense response
544185	P4	3.5932	12.0688	1.7e-21	pathogenesis-related protein P4	IPR001283///Cysteine-rich secretory protein, allergen V5/Tpx-1-related+++IPR002413///Ves allergen+++IPR014044///CAP domain+++IPR018244///Allergen V5/Tpx-1-related, conserved site+++IPR034111///Pathogenesis-related protein 1-like, SCP domain+++IPR035940///CAP superfamily	GO:0006952///defense response+++GO:0009607///response to biotic stimulus
101252795	LOC101252795	3.41916	10.6972	0	patatin-08-like	IPR002641///Patatin-like phospholipase domain+++IPR016035///Acyl transferase/acyl hydrolase/lysophospholipase	GO:0006952///defense response+++GO:0016042///lipid catabolic process
101255016	LOC101255016	3.39284	10.5038	1.23e-25	protein TIFY 5A-like	IPR010399///Tify domain+++IPR018467///CO/COL/TOC1, conserved site+++IPR040390///No_INFO	GO:0006952///defense response+++GO:0009611///response to wounding+++GO:0031347///regulation of defense response+++GO:2000022///regulation of jasmonic acid mediated signaling pathway
544147	CHI17	-3.11894	8.68747	0	chitinase	IPR000726///Glycoside hydrolase, family 19, catalytic+++IPR016283///Glycoside hydrolase, family 19+++IPR023346///Lysozyme-like domain superfamily	GO:0000272///polysaccharide catabolic process+++GO:0005975///carbohydrate metabolic process+++GO:0006032///chitin catabolic process+++GO:0006952///defense response+++GO:0008152///metabolic process+++GO:0009607///response to biotic stimulus+++GO:0016998///cell wall macromolecule catabolic process
544097	TLRP	3.03842	8.21593	0	tyrosine- and lysine-rich protein	IPR010800///Glycine rich protein	GO:0006952///defense response+++GO:0009607///response to biotic stimulus+++GO:0071555///cell wall organization
101265943	LOC101265943	2.63385	6.20679	4.87e-37	transcription factor MYC2-like	IPR011598///Myc-type, basic helix-loop-helix (bHLH) domain+++IPR025610///Transcription factor MYC/MYB N-terminal+++IPR036638///Helix-loop-helix DNA-binding domain superfamily	GO:0006355///regulation of transcription, DNA-templated+++GO:0006952///defense response+++GO:0009718///anthocyanin-containing compound biosynthetic process+++GO:0045893///positive regulation of transcription, DNA-templated
101253759	LOC101253759	-2.55504	5.87682	1.59e-53	MLO-like protein 2	IPR004326///Mlo-related protein	GO:0006952///defense response+++GO:0009607///response to biotic stimulus
101261355	LOC101261355	-2.47468	5.55843	0.000528	G-type lectin S-receptor-like serine/threonine-protein kinase LECRK2	IPR000719///Protein kinase domain+++IPR001480///Bulb-type lectin domain+++IPR008271///Serine/threonine-protein kinase, active site+++IPR011009///Protein kinase-like domain superfamily+++IPR017441///Protein kinase, ATP binding site+++IPR024171///S-receptor-like serine/threonine-protein kinase+++IPR036426///Bulb-type lectin domain superfamily	GO:0006952///defense response
101251136	LOC101251136	-2.38408	5.22009	0.000221	endochitinase	IPR000726///Glycoside hydrolase, family 19, catalytic+++IPR001002///Chitin-binding, type 1+++IPR016283///Glycoside hydrolase, family 19+++IPR018371///Chitin-binding, type 1, conserved site+++IPR023346///Lysozyme-like domain superfamily+++IPR036861///Endochitinase-like superfamily	GO:0000272///polysaccharide catabolic process+++GO:0006032///chitin catabolic process+++GO:0006952///defense response+++GO:0016998///cell wall macromolecule catabolic process
101253212	LOC101253212	2.32831	5.02216	2.58e-39	protein TIFY 5A-like	IPR010399///Tify domain+++IPR018467///CO/COL/TOC1, conserved site+++IPR040390///No_INFO	GO:0006952///defense response+++GO:0009611///response to wounding+++GO:0031347///regulation of defense response+++GO:2000022///regulation of jasmonic acid mediated signaling pathway
101265670	LOC101265670	-2.2391	4.72101	1.29e-25	G-type lectin S-receptor-like serine/threonine-protein kinase LECRK3	IPR000719///Protein kinase domain+++IPR001480///Bulb-type lectin domain+++IPR008271///Serine/threonine-protein kinase, active site+++IPR011009///Protein kinase-like domain superfamily+++IPR017441///Protein kinase, ATP binding site+++IPR024171///S-receptor-like serine/threonine-protein kinase+++IPR036426///Bulb-type lectin domain superfamily	GO:0006952///defense response
101257702	LOC101257702	-2.18672	4.55268	0	glutathione transferase GST 23-like	IPR004045///Glutathione S-transferase, N-terminal+++IPR004046///Glutathione S-transferase, C-terminal+++IPR010987///Glutathione S-transferase, C-terminal-like+++IPR036249///Thioredoxin-like superfamily+++IPR036282///Glutathione S-transferase, C-terminal domain superfamily	GO:0006749///glutathione metabolic process+++GO:0006952///defense response
101243971	ABCG54	2.09328	4.26717	0.000119	ABC transporter G family member 54	IPR003439///ABC transporter-like+++IPR003593///AAA+ ATPase domain+++IPR013525///ABC-2 type transporter+++IPR013581///Plant PDR ABC transporter associated+++IPR027417///P-loop containing nucleoside triphosphate hydrolase+++IPR029481///ABC-transporter N-terminal domain+++IPR034001///ATP-binding cassette transporter, PDR-like subfamily G, domain 1+++IPR034003///ATP-binding cassette transporter, PDR-…	GO:0006952///defense response
101256424	MYB49	-2.09198	4.26332	4.35e-38	R2R3MYB transcription factor 49	IPR001005///SANT/Myb domain+++IPR009057///Homeobox-like domain superfamily+++IPR015495///Myb-like transcription factor+++IPR017930///Myb domain	GO:0006355///regulation of transcription, DNA-templated+++GO:0006952///defense response+++GO:0006970///response to osmotic stress+++GO:0009611///response to wounding+++GO:0009651///response to salt stress+++GO:0009737///response to abscisic acid+++GO:0030154///cell differentiation
101260643	ABCG39	-1.96821	3.91283	2.62e-39	ABC transporter G family member 39	IPR003439///ABC transporter-like+++IPR003593///AAA+ ATPase domain+++IPR013525///ABC-2 type transporter+++IPR013581///Plant PDR ABC transporter associated+++IPR027417///P-loop containing nucleoside triphosphate hydrolase+++IPR029481///ABC-transporter N-terminal domain+++IPR034001///ATP-binding cassette transporter, PDR-like subfamily G, domain 1+++IPR034003///ATP-binding cassette transporter, PDR-…	GO:0006952///defense response
101256004	LOC101256004	1.96142	3.89445	1.59e-07	E3 ubiquitin-protein ligase PUB24-like	IPR003613///U box domain+++IPR011989///Armadillo-like helical+++IPR013083///Zinc finger, RING/FYVE/PHD-type+++IPR016024///Armadillo-type fold	GO:0006952///defense response
101258971	LOC101258971	1.79305	3.46546	4.74e-07	kirola-like	IPR000916///Bet v I/Major latex protein+++IPR023393///START-like domain superfamily	GO:0002253///activation of immune response+++GO:0006952///defense response
101266887	LOC101266887	-1.76206	3.39183	4.11e-122	cyclic nucleotide-gated ion channel 2	IPR000595///Cyclic nucleotide-binding domain+++IPR005821///Ion transport domain+++IPR014710///RmlC-like jelly roll fold+++IPR018490///Cyclic nucleotide-binding-like	GO:0006952///defense response+++GO:0007263///nitric oxide mediated signal transduction+++GO:0009626///plant-type hypersensitive response+++GO:0070509///calcium ion import
101252907	LOC101252907	1.74246	3.34605	7.62e-24	protein TIFY 5A-like	IPR010399///Tify domain+++IPR018467///CO/COL/TOC1, conserved site+++IPR040390///No_INFO	GO:0006952///defense response+++GO:0009611///response to wounding+++GO:0031347///regulation of defense response+++GO:2000022///regulation of jasmonic acid mediated signaling pathway
101247264	AOS3	1.59608	3.02321	0	cytochrome P450 CYP74C3	IPR001128///Cytochrome P450+++IPR036396///Cytochrome P450 superfamily	GO:0006629///lipid metabolic process+++GO:0006631///fatty acid metabolic process+++GO:0006633///fatty acid biosynthetic process+++GO:0006952///defense response+++GO:0016125///sterol metabolic process+++GO:0031408///oxylipin biosynthetic process+++GO:0055114///oxidation-reduction process
544146	CHI14	-1.55777	2.94399	4.23e-117	chitinase	IPR000726///Glycoside hydrolase, family 19, catalytic+++IPR016283///Glycoside hydrolase, family 19+++IPR023346///Lysozyme-like domain superfamily	GO:0000272///polysaccharide catabolic process+++GO:0005975///carbohydrate metabolic process+++GO:0006032///chitin catabolic process+++GO:0006952///defense response+++GO:0008152///metabolic process+++GO:0016998///cell wall macromolecule catabolic process+++GO:0050832///defense response to fungus
544149	CHI3	-1.54941	2.92697	0	chitinase	IPR000726///Glycoside hydrolase, family 19, catalytic+++IPR016283///Glycoside hydrolase, family 19+++IPR023346///Lysozyme-like domain superfamily	GO:0000272///polysaccharide catabolic process+++GO:0005975///carbohydrate metabolic process+++GO:0006032///chitin catabolic process+++GO:0006952///defense response+++GO:0008152///metabolic process+++GO:0009607///response to biotic stimulus+++GO:0016998///cell wall macromolecule catabolic process
101250764	LOC101250764	-1.53608	2.90005	1.6e-67	transcription factor MYB74	IPR001005///SANT/Myb domain+++IPR009057///Homeobox-like domain superfamily+++IPR015495///Myb-like transcription factor+++IPR017930///Myb domain	GO:0006355///regulation of transcription, DNA-templated+++GO:0006952///defense response+++GO:0006970///response to osmotic stress+++GO:0009611///response to wounding+++GO:0009651///response to salt stress+++GO:0009737///response to abscisic acid+++GO:0030154///cell differentiation
101249694	LOC101249694	1.44981	2.73172	7.41e-291	patatin-like protein 3	IPR002641///Patatin-like phospholipase domain+++IPR016035///Acyl transferase/acyl hydrolase/lysophospholipase	GO:0006952///defense response+++GO:0009737///response to abscisic acid+++GO:0016042///lipid catabolic process
101252700	LOC101252700	-1.38142	2.60525	8.16e-24	transcription factor MYB41-like	IPR001005///SANT/Myb domain+++IPR009057///Homeobox-like domain superfamily+++IPR015495///Myb-like transcription factor+++IPR017930///Myb domain	GO:0006355///regulation of transcription, DNA-templated+++GO:0006952///defense response+++GO:0006970///response to osmotic stress+++GO:0009611///response to wounding+++GO:0009651///response to salt stress+++GO:0009737///response to abscisic acid+++GO:0030154///cell differentiation
101249870	JRE2	1.3804	2.6034	9.83e-20	jasmonate-responsive ERF 2	IPR001471///AP2/ERF domain+++IPR016177///DNA-binding domain superfamily+++IPR036955///AP2/ERF domain superfamily	GO:0006952///defense response+++GO:0009873///ethylene-activated signaling pathway
101244852	LOC101244852	1.33139	2.51644	8.22e-113	transcription factor MYB108-like	IPR001005///SANT/Myb domain+++IPR009057///Homeobox-like domain superfamily+++IPR015495///Myb-like transcription factor+++IPR017930///Myb domain	GO:0006952///defense response+++GO:0009620///response to fungus+++GO:0009651///response to salt stress+++GO:0009723///response to ethylene+++GO:0009737///response to abscisic acid+++GO:0009753///response to jasmonic acid
543986	LOC543986	1.22243	2.33339	1.99e-83	beta-1,3-glucanase	IPR000490///Glycoside hydrolase family 17+++IPR017853///Glycoside hydrolase superfamily	GO:0005975///carbohydrate metabolic process+++GO:0006952///defense response
101268763	LOC101268763	1.21916	2.32811	2.93e-107	metacaspase-1-like	IPR005735///Zinc finger, LSD1-type+++IPR029030///Caspase-like domain superfamily+++IPR033180///Metacaspase type I, plant	GO:0006952///defense response+++GO:0043068///positive regulation of programmed cell death
104649056	LOC104649056	-1.15465	2.2263	7.22e-08	L-type lectin-domain containing receptor kinase IV.1-like	IPR000719///Protein kinase domain+++IPR001220///Legume lectin domain+++IPR008271///Serine/threonine-protein kinase, active site+++IPR011009///Protein kinase-like domain superfamily+++IPR013320///Concanavalin A-like lectin/glucanase domain superfamily+++IPR017441///Protein kinase, ATP binding site	GO:0002229///defense response to oomycetes+++GO:0006952///defense response+++GO:0009751///response to salicylic acid+++GO:0042742///defense response to bacterium
101246666	LOC101246666	1.13265	2.19261	0	pathogenesis-related protein STH-2	IPR000916///Bet v I/Major latex protein+++IPR023393///START-like domain superfamily+++IPR024949///Bet v I type allergen	GO:0006952///defense response+++GO:0009607///response to biotic stimulus
101253106	LOC101253106	1.12011	2.17363	0	patatin-02-like	IPR002641///Patatin-like phospholipase domain+++IPR016035///Acyl transferase/acyl hydrolase/lysophospholipase	GO:0006952///defense response+++GO:0016042///lipid catabolic process
101265537	LOC101265537	1.10395	2.14942	1.62e-32	thaumatin-like protein 1	IPR001938///Thaumatin family+++IPR037176///Osmotin/thaumatin-like superfamily	GO:0006952///defense response+++GO:0009617///response to bacterium+++GO:0009723///response to ethylene
101251784	LOC101251784	1.08953	2.12804	0.000477	transcription factor MYB30	IPR001005///SANT/Myb domain+++IPR009057///Homeobox-like domain superfamily+++IPR015495///Myb-like transcription factor+++IPR017930///Myb domain	GO:0006355///regulation of transcription, DNA-templated+++GO:0006952///defense response+++GO:0006970///response to osmotic stress+++GO:0009611///response to wounding+++GO:0009651///response to salt stress+++GO:0009737///response to abscisic acid+++GO:0030154///cell differentiation
101266624	LOC101266624	1.06586	2.09341	4.32e-15	MLP-like protein 43	IPR000916///Bet v I/Major latex protein+++IPR023393///START-like domain superfamily	GO:0006952///defense response
101247990	LOC101247990	-1.06471	2.09175	1.33e-87	glucan endo-1,3-beta-glucosidase 12	IPR000490///Glycoside hydrolase family 17+++IPR012946///X8 domain+++IPR017853///Glycoside hydrolase superfamily	GO:0005975///carbohydrate metabolic process+++GO:0006952///defense response+++GO:0071555///cell wall organization
101264584	LOC101264584	-1.06373	2.09033	8.21e-58	RING-H2 finger protein ATL8-like	IPR001841///Zinc finger, RING-type+++IPR013083///Zinc finger, RING/FYVE/PHD-type	GO:0006952///defense response+++GO:0009909///regulation of flower development+++GO:0010200///response to chitin+++GO:0010966///regulation of phosphate transport+++GO:0070417///cellular response to cold
543741	TGAS118	1.06218	2.08809	6.52e-10	gamma-thionin	IPR003614///Knottin, scorpion toxin-like+++IPR008176///Defensin, plant+++IPR036574///Knottin, scorpion toxin-like superfamily	GO:0006952///defense response
101249592	JRE1	1.05847	2.08272	1.8e-19	jasmonate-responsive ERF 1	IPR001471///AP2/ERF domain+++IPR016177///DNA-binding domain superfamily+++IPR036955///AP2/ERF domain superfamily	GO:0006952///defense response+++GO:0009873///ethylene-activated signaling pathway+++GO:0010200///response to chitin
101259437	LOC101259437	-1.04482	2.06311	1.13e-44	cytosolic sulfotransferase 12-like	IPR000863///Sulfotransferase domain+++IPR027417///P-loop containing nucleoside triphosphate hydrolase	GO:0006952///defense response+++GO:0009651///response to salt stress+++GO:0009751///response to salicylic acid+++GO:0016131///brassinosteroid metabolic process
101260875	LOC101260875	1.03403	2.04773	4.69e-58	metacaspase-3-like	IPR005735///Zinc finger, LSD1-type+++IPR029030///Caspase-like domain superfamily+++IPR033180///Metacaspase type I, plant	GO:0006952///defense response+++GO:0043068///positive regulation of programmed cell death
101266025	LOC101266025	-1.01607	2.0224	7.84e-07	gibberellin-regulated family protein	IPR003854///Gibberellin regulated protein	GO:0006952///defense response
